# Supplementary material for: Fe-Co Alloy Nanoparticles Dispersed in Polymer-Derived Carbon Support: Effect of Initial Polymer Nature on the Size, Structure and Magnetic Properties
Source: Materials (Basel). 2023 Oct 14;16(20):6694. doi: 10.3390/ma16206694 (PMC10608119; doi:10.3390/ma16206694)
Supplement: Supplementary file 1 [file materials-16-06694-s001.zip]

Archive with 1 entries (1 files):
- materials-2638547-supplementary.pdf
